# Supplementary material for: Identification of Photocatalytic Alkaloids from Coptidis Rhizome by an Offline HPLC/CC/SCD Approach
Source: Molecules. 2022 Sep 21;27(19):6179. doi: 10.3390/molecules27196179 (PMC9570981; doi:10.3390/molecules27196179)
Supplement: Supplementary file 1 [file molecules-27-06179-s001.zip]

Archive with 1 entries (1 files):
- molecules-1929855-supplementary.pdf
